# Supplementary material for: Trajectories and Milestones of Cortical and Subcortical Development of the Marmoset Brain From Infancy to Adulthood
Source: Cereb Cortex. 2018 Oct 11;28(12):4440–53. doi: 10.1093/cercor/bhy256 (PMC6215464; doi:10.1093/cercor/bhy256)
Supplement: Supplementary Data [file bhy256_suppl.zip]

Archive with 2 entries (2 files):
- bhy256_Supp_Video_1.mp4
- bhy256_Supplementary.pdf
